# Supplementary material for: Biology of the non-parasitic phase of the cattle tick Rhipicephalus (Boophilus) microplus in an area of Amazon influence
Source: Parasit Vectors. 2024 Mar 14;17:129. doi: 10.1186/s13071-024-06220-w (PMC10938741; doi:10.1186/s13071-024-06220-w)
Supplement: Supplementary file 1 — Additional file 1: Table S1. Original data of the biology of R. microplus in the present study. [file 13071_2024_6220_MOESM1_ESM.xlsx]

## Sheet: 0221
		Months	Preoviposition period (days)	Egg mass incubation period (days)	% Egg hatching	Maximal larval survival (days)
control (field)	Dry	September (2020)	3	25	75 (1)	59
control (field)	Dry	October (2020) [2]	3	24	75 (2)	56
control (field)	Dry	November (2020)	3	24	88 (3)	55
control (field)	Rainy	December (2020) [2]	3.5	25	75	54
control (field)	Rainy	January (2021) [1]	4	23	75	58
control (field)	Rainy	February (2021) [1]	3	25	80	56
control (field)	Rainy	March (2021)	4	26	80	56
control (field)	Rainy	April (2021)	4	24	80	58
control (field)	Rainy	May (2021) [1]	4	23	80	59
control (field)	Rainy	June (2021) [2]	4	26	80	59
control (field)	Dry	July (2021)	3.5	23	75 (4)	67.5
control (field)	Dry	August (2021)	4	25	78 (5)	65
control (field)	Dry	September (2021)	4	23	78 (6)	70
control (field)	Dry	October (2021) [8]	4	25	75 (7)	56
control (field)	Dry	November (2021)	4	23	80 (8)	54
control (field)	Rainy	December (2021)	4	22	80	58
control (field)	Rainy	January (2022) [3]	4	24	80 (9)	55
control (field)	Rainy	February (2022)	4	23	80 (10)	53
control (field)	Rainy	March (2022)	4	24	80	55
control (field)	Rainy	April (2022) [3]	4	25	80	57
		[n° of dead females]			7 females (hatching< 45%) (1)
					6 females (hatching< 48%) (2)
					4 females (hatching< 48%) (3)
					5 females (hatching< 45%) (4)
					8 females (hatching< 45%) (5)
					8 females (hatching< 45%) (6)
					5 females (hatching< 48%) (7)
					6 females (hatching< 48%) (8)
					1 females (hatching = 40%) (9)
					1 females (hatching = 40%) (10)
		Months	Preoviposition period (days)	Egg mass incubation period (days)	% Egg hatching	Maximal larval survival (days)
BOD	Dry	September (2020)	2	27	90	78
BOD	Dry	October (2020)	2	25	90	79
BOD	Dry	November (2020)	2	25	90	86
BOD	Rainy	December (2020)	2	26	90	96
BOD	Rainy	January (2021)	2	27	93	92
BOD	Rainy	February (2021)	2	25	95	97
BOD	Rainy	March (2021)	2	25	95	96
BOD	Rainy	April (2021)	2	25	95	95
BOD	Rainy	May (2021)	2	24	95	91
BOD	Rainy	June (2021)	2	25	90	96
BOD	Dry	July (2021)	2	23	92	95
BOD	Dry	August (2021)	2	25	95	89
BOD	Dry	September (2021)	2	27	95	95
BOD	Dry	October (2021)	2	26	92	95
BOD	Dry	November (2021)	2	27	90	94
BOD	Rainy	December (2021)	2	27	95	96
BOD	Rainy	January (2022)	2	27	95	93
BOD	Rainy	February (2022)	2	27	92	95
BOD	Rainy	March (2022)	2	26	95	92
BOD	Rainy	April (2022)	3	25	95	95
		Months	Prehatch period (days)	Larval maximal survival period (days)
free females (field)	Dry	September (2020)	38	53
free females (field)	Dry	October (2020)	39.5	54
free females (field)	Dry	November (2020)	38.5	52
free females (field)	Rainy	December (2020)	43.5	50
free females (field)	Rainy	January (2021)	39.5	53
free females (field)	Rainy	February (2021)	39	63
free females (field)	Rainy	March (2021)	43	60
free females (field)	Rainy	April (2021)	39	50
free females (field)	Rainy	May (2021)	39	58
free females (field)	Rainy	June (2021)	52	62
free females (field)	Dry	July (2021)	41	60
free females (field)	Dry	August (2021)	40	65
free females (field)	Dry	September (2021)	39	57
free females (field)	Dry	October (2021)	42	54
free females (field)	Dry	November (2021)	39	55
free females (field)	Rainy	December (2021)	36	55
free females (field)	Rainy	January (2022)	38	60
free females (field)	Rainy	February (2022)	50	50
free females (field)	Rainy	March (2022)	51	50
free females (field)	Rainy	April (2022)	50	60
